# Supplementary material for: Early Years of Carbapenem-Resistant Enterobacterales Epidemic in Abu Dhabi
Source: Antibiotics (Basel). 2022 Oct 19;11(10):1435. doi: 10.3390/antibiotics11101435 (PMC9598120; doi:10.3390/antibiotics11101435)
Supplement: Supplementary file 1 [file antibiotics-11-01435-s001.zip]

Archive with 1 entries (1 files):
- antibiotics-1936664-supplementary.pdf
